# Supplementary material for: Occurrence and molecular characterization of Cryptosporidium spp., Giardia duodenalis, Enterocytozoon bieneusi, and Blastocystis sp. in captive wild animals in zoos in Henan, China
Source: BMC Vet Res. 2021 Oct 18;17:332. doi: 10.1186/s12917-021-03035-0 (PMC8522229; doi:10.1186/s12917-021-03035-0)
Supplement: Supplementary file 1 — Additional file 1: Table S1. Specimens from wildlife at six zoos in Henan, China examined in this study. [file 12917_2021_3035_MOESM1_ESM.xlsx]

## Sheet: Sheet1
Common name	Scientifific name	No. of specimens	Cryptosporidium spp.		G. duodenalis		E. bieneusi		Blastocystis sp.		Supplementary information
			No. of positives (%)	Species (no.）	No. of positives (%)	Assemblages (no.)	No. of positives (%)	Genotypes (no.)	No. of positives (%)	Subtypes ( no.)
Herbivores		159
Bactrian camel	Camelus bactrianus	42	9.52	C. muris (4)	4.76	A(1); E(1)	9.52	CD7(3); CHS9(1)	4.76	ST1(1); ST14(1)	-
Sika deer	Cervus nippon	32	-	-	-	-	37.5	BEB6(5); HDN-1(5); CD7(2)	56.25	ST5(6); ST1(12)	-
Alpaca	Vicugna pacos	13	-	-	-	-	-	-	-	-	-
Horse	Equus caballus	3	-	-	-	-	-	-	-	-	-
Zebra	Equus zebra	10	-	-	-	-	-	-	-	-	-
Gray kangaroo	Macropus giganteus	13	-	-	-	-	-	-	-	-	-
White kangaroo	Macropus rufogriseus	10	9.1	C. macropodum (1)	-	-	36.36	BEB6(1); CHK1(3)	100	ST1(2); ST5(5); ST13(4)	-
fallow deer	Dama dama	2	-	-	-	-	50	HDN-1(1)	-	-	-
Capra hircus	Capra hircus	4	-	-	-	-	-	-	-	-	-
white-lipped deer	Cervus albirostris	5	-	-	-	-	40	CD7(1); CHWD1(1)	20	ST1(1)	-
Yak	Bos mutus	3	-	-	-	-	-	-	66.66	ST1(2)	-
Argali	Ovis ammon	2	-	-	-	-	-	-	-	-	-
Pony		6	16.67	C. parvum ( 1)	-	-	-	-	33.33	ST2(2)	-
Hippopotamus	Hippopotamus amphibius	4	-	-	-	-	-	-	-	-	-
Père david's deer	Elaphurus davidianus	2	-	-	-	-	-	-	-	-	-
Giraffe	Giraffa camelopardalis	5	-	-	-	-	60	BEB6(1); D(1); CHG11(1)	60	ST5(1); ST1(2)	-
Rhinos	Dicerorhinus	1	-	-	-	-	100	BEB6(1)	-	-	-
Wildebeest	Connochaetes	2	-	-	-	-	100	BEB6(2)	-	-	-
Carnivorous omnivores		66
Wolf	Canis lupus L	4	-	-	-	-	-	-	-	-	-
Black bear	Ursus thibetanus	9	-	-	-	-	11.11	KIN-1(1)	-	-	-
Brown bear	Ursus arctos	3	-	-	-	-	100	CHB1(1); D(2)	-	-	-
Lesser panda	Ailurus fulgens	3	-	-	-	-	-	-	-	-	-
Fox	Vulpes	2	-	-	-	-	-	-	-	-	Slight diarrhea
Northern raccoon	Procyon lotor	3	-	-	-	-	33.33	BEB6(1)	33.33	ST1(1)	-
Mountain coati	Nasuella olivacea	1	-	-	-	-	-	-	-	-	-
Fragrance pig		2	-	-	-	-	-	-	-	-	-
Old world porcupine	Hystricidae	3	-	-	-	-	-	-	-	-	-
Slender tailed meerkat	Suricata suricatta	1	-	-	-	-	-	-	-	-	-
White lion	Panthera leo	4	-	-	-	-	75	D(2); KIN-1(1)	-	-	-
Leopard	Panthera pardus	2	-	-	-	-	100	CHG-1(1); D(1)	50	ST5(1)	-
Lion	Panthera leo	5	-	-	-	-	40	D(2)	-	-	-
Serval	Leptailurus serval	1	-	-	-	-	100	D(1)	-	-	-
DragonLi		2	-	-	-	-	-	-	-	-	-
Malayan sun bear	Helarctos malayanus Raffles	1	-	-	-	-	100	D(1)	-	-	-
Siberian tiger	Panthera tigris ssp.altaica	6	-	-	-	-	50	D(2); SDD-1(1)	-	-	-
South china tiger	Panthera tigris Amoyensis	6	16.67	C. andersoni (1)	-	-	16.66	Henan-IV(1)	-	-	-
Anteater	Vermilingua	2	-	-	-	-	-	-	-	-	-
Elephant	Elephantidae	4	-	-	-	-	50	BEB6(2); CHC9(1)	-	-	-
Fennec	Vulpes zerda	1	-	-	-	-	-	-	-	-	-
Silver fox	Vulpes vulpes fulva	1	-	-	-	-	-	-	-	-	-
NHPs		64
Black and white colobus monkey	Colobus guereza	3	-	-	-	-	100	BEB6(1); Peru8(1); CHG21(1)	100	ST1(1); ST3(2)	-
Squirrel monkey	Saimiri sciureus	11	9.09	C. parvum (1)	-	-	9.09	KIN-1(1)	9.09	ST1(1）	Imported from abroad; adult worms in fecal
Green monkey	Chlorocebus sabaeus	3	-	-	-	-	33.33	Henan-IV(1)	66.66	ST1(2)	-
Patas monkey	Erythrocebus patas	4	-	-	-	-	25	CHPM1(1)	50	ST3(2)	-
Black capped capuchins	Cebus apella	8	12.5	C. hominis (1)	-	-	-	-	-	-	Imported from abroad
Macaque	Macaca	15	-	-	-	-	26.66	CHG11(1); Henan-V(2);SDD1(1)	73.33	ST1(6); ST2(2); ST3(3)	Imported from abroad
Chimpanzee	Pan troglodytes	3	-	-	-	-	-	-	66.66	ST2(1); ST3(1)	Adult worms in fecal
Orangutan	Pongo	1	-	-	-	-	-	-	100	ST3(1)	-
Gorilla	Gorilla	1	-	-	-	-	-	-	100	ST3(1)	-
Stumptail macaque	Macaca arctoides	1	-	-	-	-	100	BEB6(1)	-	-	-
Alouatta seniculus	Alouatta seniculus	1	-	-	-	-	-	-	-	-	-
Golden monkey	Rhinopithecus	3	-	-	-	-	100	BEB6(1); D(1); CM5(1)	33.33	ST1(1)	-
Northern pigtail macaque	Macaca leonine	1	-	-	-	-	100	D(1)	100	ST1(1)	-
Gibbon	Hylobatidae	2	-	-	-	-	50	BEB6(1)	-	-	-
White browed monkey	Cercocebus	3	-	-	-	-	33.33	Henan-IV(1)	66.66	ST3(2)	-
Cebus capucinus	Cebus capucinus	1	-	-	-	-	-	-	-	-	-
Nagao monkey	Cercopithecus	1	-	-	-	-	-	-	-	-	-
Crab eating macaque	Macaca fascicularis	1	-	-	-	-	-	-	100	ST1(1)	-
Japanese macaque	Macaca fuscata	1	-	-	-	-	-	-	100	ST1(1)	-
Birds		14-
Ostrich	Struthio camelus	14	7.14	C. parvum(1)	-	-	-	-	42.86	ST5(6)	-
Emu	Dromaius novaehollandiae	39	-	-	-	-	39	BEB6(7); D(1); SDD1(1); Peru8(1);Type-IV(1)	-	-	-
Peafowls	Pavonini	17	-	-	-	-	5.82	CHG1(1)	17.65	ST6(3)	Severe diarrhea
Blue Eared pheasant	Crossoptilon auritum	7	-	-	-	-	-	-	14.29	ST6(1)	-
Demoiselle crane	Anthropoides virgo	2	-	-	-	-	-	-	-	-	Slight diarrhea
Golden pheasant	Chrysolophus pictus	2	-	-	-	-	-	-	-	-	-
Reeves's pheasant	Syrmaticus reevesii	6	-	-	-	-	16.67	D(1)	-	-	-
Turkey	Meleagris gallopavo	5	-	-	-	-	-	-	20	ST7(1)	-
Great hornbill	Buceros bicornis	4	-	-	-	-	-	-	-	-	-
Rhyticeros	Anthracoceros coronatus	2	-	-	-	-	100	BEB6(2)	-	-	-
Macaws	Psittacidae	3	-	-	-	-	33.33	BEB6(1)	-	-	-
Yellow billed amazon	Amazona collaria	3	-	-	-	-	33.33	BEB6(1)	-	-	-
Toucan	Ramphastos toco	2	-	-	-	-	50	BEB6(1)	-	-	-
Black necked crane	Ciconia nigra	2	-	-	-	-	50	BEB6(1)	-	-	Skin disease
Red crowned crane	Grus japonensis	4	-	-	-	-	25	BEB6(1)	-	-	Skin disease
Siberian crane	Grus leucogeranus	1	-	-	-	-	-	-	-	-	-
White feather crane		4	-	-	-	-	25	BEB6(1)	-	-	Skin disease
Whooper swan	Cygnus cygnus	23	8.7	C. andersoni(2)	-	-	4.35	SDD1(1)	4.35	ST7(1)	Slight diarrhea
Note: Negative results are denoted by a hyphen (“-”)
